# Supplementary material for: Establishment of a modified percutaneous CT-guided paraspinal intramuscular VX-2 squamous cell carcinoma dual tumor model in rabbits
Source: PeerJ. 2021 May 28;9:e11536. doi: 10.7717/peerj.11536 (PMC8166237; doi:10.7717/peerj.11536)
Supplement: Supplemental Information 1 [file peerj-09-11536-s001.xlsx]

## Sheet: Surgical Resection
Tumor size at 7 days (mm)
Group A	Side	Group B	Side	Group C	Side
11.5	Left	6.3	Left	9.1	Left
7.6	Left	9.3	Left	6.1	Left
10.3	Left	9.6	Left	6.6	Left
11.1	Left	4.4	Left	7.7	Left
6.6	Left	5.6	Left	7.3	Left
12.2	Left	7.7	Left	7.6	Left
6.6	Left	6.3	Left	6.7	Left
7.3	Left	3.4	Left	5.2	Left
5.4	Left	5.6	Left	6.3	Left
8.5	Left	6.6	Left	7.2	Left
9.5	Right	6.1	Right	5.2	Right
13.1	Right	6.1	Right	4.7	Right
7.6	Right	6.7	Right	6.7	Right
8.8	Right	4.1	Right	7.5	Right
11.3	Right	5.4	Right	6.9	Right
12.1	Right	6.6	Right	7.9	Right
5.3	Right	8.2	Right	6.6	Right
3.4	Right	7.1	Right	5.6	Right
4.7	Right	6.8	Right	7.6	Right
8.8	Right	0	Right	9.6	Right
